# Supplementary material for: Systematic review and meta-analysis of COVID-19 mRNA vaccine effectiveness against hospitalizations in adults
Source: Immunother Adv. 2024 Nov 27;4(1):ltae011. doi: 10.1093/immadv/ltae011 (PMC11655844; doi:10.1093/immadv/ltae011)
Supplement: ltae011_suppl_Supplementary_Data [file ltae011_suppl_supplementary_data.xlsx]

## Sheet: Sheet1
Study ID	Country	Design	Prevalent_VOC	sample_total	Group	DOI
Andrews (2022a)	UK	test negative	Delta	893845	2 dose Pfizer, 3 dose Pfizer	10.1038/s41591-022-01699-1
Saciuk (2022)	Israel	retrospective cohort	Alpha	1650885	2 dose Pfizer	10.1016/j.ypmed.2021.106947
Vokó (2022)	Hungary	cohort	Delta	8087988	2 dose Pfizer, 3 dose Pfizer, 2 dose Moderna, 3 dose Moderna	10.3389/fimmu.2022.919408
Menni (2022)	UK	prospective cohort	Delta	620793	2 dose Pfizer, 3 dose Pfizer	10.1016/S1473-3099(22)00146-3
Wright (2022)	US	case control	Not specified	48335	2 dose Pfizer, 2 dose Moderna	10.1016/S2213-2600(22)00042-X
Tartof (2022a)	US	retrospective cohort	Delta	3133075	3 dose Pfizer	10.1016/j.lana.2022.100198
Starrfelt (2022)	Norway	cohort	Delta	4301995	2 dose Pfizer, 3 dose Pfizer, 2 dose Moderna	10.1186/s12916-022-02480-4
Berec (2022)	Czechia	cohort	Mixture of variants	7428968	2 dose Pfizer, 2 dose Moderna	10.1371/journal.pone.0270801
Bruxvoort (2021)	US	test negative	Alpha	48246	2 dose Moderna	10.1136/bmj-2021-068848
Sharma (2022)	US	cohort	Omicron	1226322	2 dose Pfizer, 3 dose Pfizer, 2 dose Moderna, 3 dose Moderna	10.1093/cid/ciac325
Glatman-Freedman (2022)	Israel	retrospective cohort	Mixture of variants	56709	3 dose Pfizer	10.3201/eid2805.220141
Tartof (2022b)	US	test negative	Delta	11123	2 dose Pfizer, 3 dose Pfizer	10.1016/S2213-2600(22)00101-1
Semenzato (2022)	French overseas territotries	cohort	Delta	553556	2 dose Pfizer	10.1371/journal.pone.0274309
Wan (2022)	Hong Kong	case control	Omicron	262190	2 dose Pfizer, 3 dose Pfizer	10.1093/jtm/taac119
Adams (2022)	US	test negative	Omicron	4760	2 dose Pfizer, 3 dose Pfizer, 2 dose Moderna, 3 dose Moderna	10.1136/bmj-2022-072065
Mazagatos (2022)	Spain	test negative	Mixture of variants	1772	2 dose Pfizer, 2 dose Moderna	10.1111/irv.13026
Tartof (2021)	US	retrospective cohort	Mixture of variants	3436957	2 dose Pfizer	10.1016/S0140-6736(21)02183-8
Goldberg (2022)	Israel	cohort	Alpha	306712	2 dose Pfizer	10.1093/aje/kwac060
Niessen (2022)	Netherlands	test negative	Alpha	634	2 dose Pfizer	10.1016/j.vaccine.2022.06.011
Rosenberg (2022)	US	cohort	Not specified	8690825	2 dose Pfizer, 2 dose Moderna	10.1056/NEJMoa2116063
Drawz (2022)	US	cohort	Not specified	4547945	2 dose Pfizer, 3 dose Pfizer, 2 dose Moderna, 3 dose Moderna	10.1093/cid/ciac110
Mousa (2022)	UAE	Not specified	Delta	3782	2 dose Pfizer	10.1093/jtm/taac036
Glatman-Freedman (2021)	Israel	retrospective cohort	Alpha	2044720	2 dose Pfizer	10.1016/j.ebiom.2021.103574
Haas (2021)	Israel	observational	Alpha	6538911	2 dose Pfizer	10.1016/S0140-6736(21)00947-8
Andrews (2022b)	UK	test negative	Delta	7106982	2 dose Pfizer	10.1056/NEJMoa2115481
Winkelman (2022)	US	cohort	Not specified	4431190	2 dose Pfizer, 2 dose Moderna	10.1001/jamanetworkopen.2022.5018
Robles-Fontan (2022)	Puerto Rico	observational	Not specified	3285874	2 dose Pfizer, 2 dose Moderna	10.1016/j.lana.2022.100212
Al-Momani (2022)	Jordan	case control	Omicron	1121	2 dose Pfizer	10.3389/fpubh.2022.1008521
Bouillon (2022)	France	cohort	Delta	11256834	2 dose Pfizer, 2 dose Moderna	10.1136/bmjmed-2021-000104
Chatzilena (2023)	UK	test negative	Delta	1481	2 dose Pfizer, 3 dose Pfizer	10.1016/j.lanepe.2022.100552
Dagan (2021)	Israel	observational	Alpha	1193236	2 dose Pfizer	10.1056/NEJMoa2101765
Bruxvoort (2022)	US	prospective cohort	Alpha	705756	2 dose Moderna	10.1016/j.lana.2021.100134
Paternina-Caicedo (2022)	Columbia	cohort	Not specified	719735	2 dose Pfizer	10.1016/j.lana.2022.100296
Pawlowski (2021)	US	retrospective cohort	Not specified	136532	2 dose Pfizer, 2 dose Moderna	10.1016/j.medj.2021.06.007
Florea (2022)	US	cohort	Delta	1854008	2 dose Moderna	10.1371/journal.pone.0267824
Self (2021)	US	case control	Not specified	3689	2 dose Pfizer, 2 dose Moderna	10.15585/mmwr.mm7038e1
Tseng (2022)	US	test negative	Delta	70536	2 dose Moderna, 3 dose Moderna	10.1038/s41591-022-01753-y
Lauring (2022)	US	prospective cohort	Alpha	11690	2 dose Pfizer, 2 dose Moderna	10.1101/2022.02.06.22270558
Björk (2022)	Sweden	case control	Mixture of variants	1384530	2 dose Pfizer, 2 dose Moderna	10.1017/S0950268822000425
Tseng (2023)	US	test negative	Omicron	123236	3 dose Moderna	10.1038/s41467-023-35815-7
Pérez-Tasigchana (2023)	Ecuador	test negative	Omicron	1277	2 dose Pfizer, 3 dose Pfizer	10.1016/j.jvacx.2023.100404
Yan (2023)	Hong Kong	case control	Omicron	446603	2 dose Pfizer	10.1080/22221751.2023.2209201
Albreiki (2023)	UAE	case control	Delta	4618	2 dose Pfizer	10.3389/fimmu.2023.1049393
Nogareda (2023)	Chile, Costa Rica, Ecuador, Guatemala, Paragruay and Uruguay	test negative	Mixture of variants	15241	2 dose Pfizer, 2 dose Moderna	10.1016/j.lana.2023.100626
Rose (2023)	Belgium, Spain 11 regions, France, Croatia, Ireland, Lithuania, Luxembourg, Malta, Spain Navarra region, the Netherlands, Portugal, Romania	test negative	Omicron	5141	2 dose Pfizer, 2 dose Moderna	10.2807/1560-7917.ES.2023.28.47.2300187
Lee (2024)	Taiwan	retrospective cohort	Omicron	21416151	2 dose Pfizer, 3 dose Pfizer, 2 dose Moderna, 3 dose Moderna	10.3201/eid3003.230893
Bello-Chavolla (2023)	Mexico	retrospective cohort	Delta	5585825	2 dose Pfizer	10.1016/j.ijid.2023.01.040
Salinas-Martinez (2023)	Mexico	test negative	Not specified	164052	2 dose Pfizer	10.1016/j.aprim.2023.102606
Rojas-Botero (2023)	Columbia	retrospective cohort	Mixture of variants	11418420	2 dose Pfizer, 3 dose Pfizer, 2 dose Moderna	10.1371/journal.pgph.0001845
Kahn (2023)	Latin America	test negative	Gamma & Delta	83708	2 dose Pfizer, 2 dose Moderna	10.1016/j.lana.2023.100474
